# Supplementary material for: Large-scale benchmarking reveals false discoveries and count transformation sensitivity in 16S rRNA gene amplicon data analysis methods used in microbiome studies
Source: Microbiome. 2016 Nov 25;4:62. doi: 10.1186/s40168-016-0208-8 (PMC5123278; doi:10.1186/s40168-016-0208-8)
Supplement: Additional file 1: Table S1. — Overview of the datasets used in the study. Sampling and data characteristics of the seven datasets used in the study, A1–A4 for the false positive rate and spike-in retrieval tests and B1–B3 for the beta-diversity optimization tests. (XLSX 5 kb) [file 40168_2016_208_MOESM1_ESM.xlsx]

## Sheet: Ark1
Included datasets
Dataset name	Application in this paper	Ecological Niche	Study population	Data source / cohort	Design variable
A1	False positive rate & Spike-in study	Feces	1 year old healthy children	COPSAC2010	-
A2	False positive rate & Spike-in study	Vagina	Pregnant women, week 36 of gestation	COPSAC2010	-
A3	False positive rate & Spike-in study	Hypopharynx (Airway)	Children 1-3 yrs with asthmatic symptoms	COPSAC2010	-
A4	False positive rate & Spike-in study	Resampled from A3	-	COPSAC2010	-
B1	Beta-diversity optimization study	Feces	1week, 1 month or 1 year old children	COPSAC2010	Age group
B2	Beta-diversity optimization study	Hard palate & Tongue dorsum	Healthy adults	Human Microbiome Project	Palate vs tongue
B3	Beta-diversity optimization study	Feces	Children aged 0-5 years, some w/diarrhea	Pop et al., 2014	Age group
Dataset name	Total no. of reads	No. of samples	No. of OTUs	Library size, median	Library size, IQR	Sparsity (percent zeros)
A1	26695293	622	2153	43737	[9,323 - 63,530]	0.908
A2	33226761	670	898	45299	[33,439 - 63,004]	0.926
A3	3698913	144	588	18505	[11,210 - 28,196]	0.893
A4	3698913	144	588	19490	[11,740 - 28,160]	0.893
B1	47688474	1078 (622 + 361 + 95)	2423	39810	[2,637 - 67,660]	0.937
B2	3636686	617 (317 + 301)	19507	4934	[3,399 - 6,982]	0.944
B3	5785789	992 (112 + 308 + 173 + 146 + 253)	22,406 (8,770 after agglomeration)	5312	[3,917 - 7,358]	98.1% (97.6% after agglomeration)
Subsets, small
Dataset name	Total no. of reads	No. of samples	No. of OTUs	Library size, median	Library size, IQR	Sparsity (percent zeros)
A1s	713499	16	703	48020	[23,590 - 65,900]	0.711
A2s	717644	16	213	50340	[26,770 - 59,280]	0.714
A3s	207213	16	223	11830	[6,108 - 16,180]	0.745
Subsets, medium
Dataset name	Total no. of reads	No. of samples	No. of OTUs	Library size, median	Library size, IQR	Sparsity (percent zeros)
A1m	2304537	50	977	46820	[25,310 - 63,000]	0.792
A2m	2547765	50	430	43840	[29,430 - 69,210]	0.834
A3m	1815381	50	418	21790	[14,000 - 29,220]	0.779
