# Supplementary material for: Large-scale benchmarking reveals false discoveries and count transformation sensitivity in 16S rRNA gene amplicon data analysis methods used in microbiome studies
Source: Microbiome. 2016 Nov 25;4:62. doi: 10.1186/s40168-016-0208-8 (PMC5123278; doi:10.1186/s40168-016-0208-8)
Supplement: Additional file 3: Figure S2. — A. False positive rate distributions for datasets A1–A3. Violin plot of distributions of false positive rate (FPR) in 150 iterations for each case proportion in datasets A1–A3 (vertical panels), analyzed with all differential relative abundance methods (horizontal panels). FPR is defined as the fraction of OTUs with p < 0.05. P values were not corrected for multiple testing. Black dots represent medians in each distribution. B. False positive rate distributions for dataset A4. Violin plot of distributions of false positive rate (FPR) in 150 iterations dataset A4, analyzed with all differential relative abundance methods (horizontal panels). FPR is defined as the fraction of OTUs with p < 0.05. P values were not corrected for multiple testing. Black dots represent medians in each distribution. (ZIP 649 kb) [file 40168_2016_208_MOESM3_ESM.zip]

Archive with 2 entries (2 files):
- S2A_Figure.pdf
- S2B_Figure.pdf
