# Supplementary material for: Large-scale benchmarking reveals false discoveries and count transformation sensitivity in 16S rRNA gene amplicon data analysis methods used in microbiome studies
Source: Microbiome. 2016 Nov 25;4:62. doi: 10.1186/s40168-016-0208-8 (PMC5123278; doi:10.1186/s40168-016-0208-8)
Supplement: Additional file 4: Figure S3. — A. Area under the curve distributions for multiplicative spike-ins in dataset A1. Violin plot of distributions of area under the receiver operating characteristic curve (AUC) for spiked vs non-spiked p values from differential relative abundance (DA) tests. AUC distributions from 150 iterations for each combination of spike-in magnitude and case proportion (vertical panels) in dataset A1, analyzed with all differential relative abundance methods (horizontal panels). Black dots represent medians in each distribution. B. Area under the curve distributions for multiplicative spike-ins in dataset A2. Violin plot of distributions of area under the receiver operating characteristic curve (AUC) for spiked vs non-spiked p values from differential relative abundance (DA) tests. AUC distributions from 150 iterations for each combination of spike-in magnitude and case proportion (vertical panels) in dataset A2, analyzed with all differential relative abundance methods (horizontal panels). Black dots represent medians in each distribution. C. Area under the curve distributions for multiplicative spike-ins in dataset A3. Violin plot of distributions of area under the receiver operating characteristic curve (AUC) for spiked vs non-spiked p values from differential relative abundance (DA) tests. AUC distributions from 150 iterations for each combination of spike-in magnitude and case proportion (vertical panels) in dataset A3, analyzed with all differential relative abundance methods (horizontal panels). Black dots represent medians in each distribution. (ZIP 2685 kb) [file 40168_2016_208_MOESM4_ESM.zip]

Archive with 3 entries (3 files):
- S3A_Figure.pdf
- S3B_Figure.pdf
- S3C_Figure.pdf
