# Supplementary material for: Large-scale benchmarking reveals false discoveries and count transformation sensitivity in 16S rRNA gene amplicon data analysis methods used in microbiome studies
Source: Microbiome. 2016 Nov 25;4:62. doi: 10.1186/s40168-016-0208-8 (PMC5123278; doi:10.1186/s40168-016-0208-8)
Supplement: Additional file 8: Figure S7. — A. Area under the curve distributions for multiplicative spike-ins in dataset A4. Violin plot of distributions of area under the receiver operating characteristic curve (AUC) for spiked vs non-spiked p values from differential relative abundance (DA) tests. AUC distributions from 150 iterations for each combination of multiplicative spike-in magnitude and case proportion (vertical panels) in dataset A4, analyzed with all differential relative abundance methods (horizontal panels). Black dots represent medians in each distribution. B. Area under the curve distributions for additive spike-ins in dataset A4. Violin plot of distributions of area under the receiver operating characteristic curve (AUC) for spiked vs non-spiked p values from differential relative abundance (DA) tests. AUC distributions from 150 iterations for each combination of additive spike-in magnitude and case proportion (vertical panels) in dataset A4, analyzed with all differential relative abundance methods (horizontal panels). Black dots represent medians in each distribution. C. Area under the curve distributions for mixed multiplicative spike-ins in dataset A4. Violin plot of distributions of area under the receiver operating characteristic curve (AUC) for spiked vs non-spiked p values from differential relative abundance (DA) tests. AUC distributions from 150 iterations for each case proportion (vertical panels) in dataset A4, analyzed with all differential relative abundance methods (horizontal panels). Black dots represent medians in each distribution. (ZIP 1831 kb) [file 40168_2016_208_MOESM8_ESM.zip]

Archive with 3 entries (3 files):
- S7A_Figure.pdf
- S7B_Figure.pdf
- S7C_Figure.pdf
