# Supplementary material for: Large-scale benchmarking reveals false discoveries and count transformation sensitivity in 16S rRNA gene amplicon data analysis methods used in microbiome studies
Source: Microbiome. 2016 Nov 25;4:62. doi: 10.1186/s40168-016-0208-8 (PMC5123278; doi:10.1186/s40168-016-0208-8)
Supplement: Additional file 14: Table S2. — Chimeras removed from dataset B3. (XLSX 49 kb) [file 40168_2016_208_MOESM14_ESM.xlsx]

## Sheet: Sheet 1
Excluded chimerae
OTU_291
OTU_340
OTU_342
OTU_574
OTU_678
OTU_707
OTU_711
OTU_751
OTU_821
OTU_1154
OTU_1198
OTU_1232
OTU_1236
OTU_1269
OTU_1333
OTU_1374
OTU_1421
OTU_1429
OTU_1440
OTU_1442
OTU_1459
OTU_1464
OTU_1468
OTU_1506
OTU_1507
OTU_1514
OTU_1536
OTU_1579
OTU_1794
OTU_1798
OTU_1836
OTU_1920
OTU_1950
OTU_1972
OTU_1996
OTU_2273
OTU_2370
OTU_2384
OTU_2545
OTU_2632
OTU_2750
OTU_2751
OTU_2812
OTU_2861
OTU_2958
OTU_2960
OTU_3193
OTU_3201
OTU_3215
OTU_3350
OTU_3406
OTU_3428
OTU_3465
OTU_3471
OTU_3480
OTU_3512
OTU_3517
OTU_3534
OTU_3767
OTU_4101
OTU_4122
OTU_4126
OTU_4154
OTU_4157
OTU_4178
OTU_4193
OTU_4203
OTU_4207
OTU_4511
OTU_4526
OTU_4568
OTU_4588
OTU_4607
OTU_4634
OTU_4650
OTU_4651
OTU_4652
OTU_4653
OTU_4690
OTU_4692
OTU_4694
OTU_4699
OTU_4701
OTU_4714
OTU_4731
OTU_4736
OTU_4755
OTU_4759
OTU_4777
OTU_4778
OTU_4781
OTU_4790
OTU_4793
OTU_4811
OTU_4813
OTU_4817
OTU_4824
OTU_4839
OTU_4866
OTU_4869
OTU_4888
OTU_4977
OTU_5171
OTU_5294
OTU_5299
OTU_5322
OTU_5323
OTU_5343
OTU_5368
OTU_5377
OTU_5380
OTU_5389
OTU_5393
OTU_5402
OTU_5406
OTU_5434
OTU_5455
OTU_5489
OTU_5490
OTU_5500
OTU_5524
OTU_5596
OTU_5773
OTU_5926
OTU_6028
OTU_6040
OTU_6051
OTU_6311
OTU_6438
OTU_6653
OTU_6721
OTU_6738
OTU_6830
OTU_6889
OTU_6917
OTU_7021
OTU_7145
OTU_7434
OTU_7566
OTU_7687
OTU_7704
OTU_7705
OTU_7718
OTU_7855
OTU_7857
OTU_7859
OTU_7895
OTU_7905
OTU_7923
OTU_7925
OTU_7967
OTU_7970
OTU_7971
OTU_7972
OTU_7992
OTU_8064
OTU_8067
OTU_8116
OTU_8118
OTU_8122
OTU_8159
OTU_8168
OTU_8172
OTU_8173
OTU_8203
OTU_8212
OTU_8526
OTU_8543
OTU_8679
OTU_8690
OTU_8703
OTU_8729
OTU_8799
OTU_8837
OTU_8852
OTU_8867
OTU_8888
OTU_8895
OTU_9011
OTU_9013
OTU_9015
OTU_9028
OTU_9034
OTU_9035
OTU_9039
OTU_9079
OTU_9100
OTU_9106
OTU_9149
OTU_9152
OTU_9156
OTU_9160
OTU_9164
OTU_9165
OTU_9173
OTU_9187
OTU_9209
OTU_9216
OTU_9234
OTU_9237
OTU_9364
OTU_9402
OTU_9485
OTU_9506
OTU_9507
OTU_9511
OTU_9523
OTU_9534
OTU_9536
OTU_9545
OTU_9555
OTU_9600
OTU_9601
OTU_9611
OTU_9648
OTU_9840
OTU_9852
OTU_9857
OTU_10074
OTU_10076
OTU_10243
OTU_10251
OTU_10255
OTU_10309
OTU_10354
OTU_10358
OTU_10361
OTU_10365
OTU_10370
OTU_10378
OTU_10385
OTU_10478
OTU_10555
OTU_10557
OTU_10564
OTU_10782
OTU_10784
OTU_10785
OTU_10857
OTU_10862
OTU_10864
OTU_10893
OTU_11064
OTU_11084
OTU_11089
OTU_11093
OTU_11169
OTU_11298
OTU_11417
OTU_11439
OTU_11464
OTU_11474
OTU_11482
OTU_11507
OTU_11561
OTU_11577
OTU_11583
OTU_11584
OTU_11601
OTU_11611
OTU_11613
OTU_11618
OTU_11621
OTU_11632
OTU_11641
OTU_11671
OTU_11714
OTU_11741
OTU_11742
OTU_11838
OTU_12020
OTU_12050
OTU_12052
OTU_12082
OTU_12090
OTU_12269
OTU_12270
OTU_12327
OTU_12333
OTU_12353
OTU_12442
OTU_12455
OTU_12457
OTU_12467
OTU_12468
OTU_12470
OTU_12472
OTU_12476
OTU_12479
OTU_12484
OTU_12491
OTU_12497
OTU_12498
OTU_12499
OTU_12503
OTU_12597
OTU_12840
OTU_12858
OTU_12859
OTU_13052
OTU_13057
OTU_13084
OTU_13096
OTU_13380
OTU_13393
OTU_13506
OTU_13567
OTU_13575
OTU_13577
OTU_13585
OTU_13589
OTU_13698
OTU_13700
OTU_13703
OTU_13706
OTU_13710
OTU_13711
OTU_13713
OTU_13719
OTU_13781
OTU_14026
OTU_14032
OTU_14043
OTU_14055
OTU_14061
OTU_14064
OTU_14191
OTU_14413
OTU_14424
OTU_14654
OTU_14692
OTU_14707
OTU_14708
OTU_14725
OTU_14791
OTU_14794
OTU_14842
OTU_15274
OTU_15311
OTU_15328
OTU_15474
OTU_15564
OTU_15581
OTU_15585
OTU_15845
OTU_15858
OTU_15861
OTU_15864
OTU_15865
OTU_15955
OTU_15963
OTU_15998
OTU_15999
OTU_16032
OTU_16176
OTU_16357
OTU_16404
OTU_16449
OTU_16566
OTU_16589
OTU_16602
OTU_16618
OTU_16621
OTU_16647
OTU_16648
OTU_16674
OTU_16696
OTU_16716
OTU_16735
OTU_16802
OTU_16960
OTU_17031
OTU_17050
OTU_17052
OTU_17064
OTU_17074
OTU_17124
OTU_17130
OTU_17131
OTU_17240
OTU_17283
OTU_17297
OTU_17301
OTU_17306
OTU_17307
OTU_17374
OTU_17726
OTU_17826
OTU_17858
OTU_17861
OTU_18041
OTU_18042
OTU_18045
OTU_18049
OTU_18082
OTU_18089
OTU_18090
OTU_18099
OTU_18101
OTU_18105
OTU_18111
OTU_18129
OTU_18130
OTU_18135
OTU_18136
OTU_18237
OTU_18257
OTU_18542
OTU_18891
OTU_18892
OTU_18893
OTU_18905
OTU_18941
OTU_18954
OTU_18964
OTU_19022
OTU_19035
OTU_19050
OTU_19119
OTU_19138
OTU_19166
OTU_19186
OTU_19294
OTU_19433
OTU_19481
OTU_19558
OTU_19559
OTU_19581
OTU_19582
OTU_19595
OTU_19649
OTU_19735
OTU_19761
OTU_19797
OTU_19813
OTU_19814
OTU_19824
OTU_19825
OTU_20228
OTU_20255
OTU_20264
OTU_20365
OTU_20401
OTU_20428
OTU_20438
OTU_20447
OTU_20501
OTU_20542
OTU_20609
OTU_20846
OTU_20877
OTU_20878
OTU_20910
OTU_20914
OTU_20920
OTU_20925
OTU_20942
OTU_20955
OTU_20979
OTU_20981
OTU_20990
OTU_21031
OTU_21165
OTU_21241
OTU_21354
OTU_21546
OTU_21723
OTU_21724
OTU_21894
OTU_22001
OTU_22020
OTU_22061
OTU_22088
OTU_22089
OTU_22131
OTU_22161
OTU_22165
OTU_22173
OTU_22198
OTU_22225
OTU_22226
OTU_22461
OTU_22543
OTU_22718
OTU_22863
OTU_22957
OTU_22965
OTU_23018
OTU_23020
OTU_23460
OTU_23490
OTU_23500
OTU_23999
OTU_24298
OTU_24302
OTU_24310
OTU_24313
OTU_24345
OTU_24372
OTU_24440
OTU_24460
OTU_24504
OTU_24582
OTU_24583
OTU_24603
OTU_24637
OTU_24638
OTU_24641
OTU_24713
OTU_25047
OTU_25112
OTU_25139
OTU_25214
OTU_25338
OTU_25686
OTU_25755
OTU_25790
OTU_25805
OTU_25841
OTU_25848
OTU_25850
OTU_25859
OTU_25894
OTU_25966
OTU_26061
OTU_26081
OTU_26311
OTU_26461
OTU_26692
OTU_26693
OTU_26708
OTU_26711
OTU_26767
OTU_26898
OTU_27184
OTU_27201
OTU_27208
OTU_27211
OTU_27229
OTU_27289
OTU_27847
OTU_27897
OTU_27899
OTU_28013
OTU_28015
OTU_28394
OTU_28597
OTU_28679
OTU_29079
OTU_29116
OTU_29137
OTU_29155
OTU_29184
OTU_29239
OTU_29247
OTU_29249
OTU_29273
OTU_29322
OTU_29323
OTU_29377
OTU_29416
OTU_29487
OTU_29535
OTU_29619
OTU_30254
OTU_30429
OTU_30664
OTU_30781
OTU_30940
OTU_30989
OTU_31014
OTU_31031
OTU_31033
OTU_31073
OTU_31114
OTU_31115
OTU_31193
OTU_31263
OTU_31309
OTU_31314
OTU_31325
OTU_31333
OTU_31336
OTU_31349
OTU_31423
OTU_31445
OTU_31465
OTU_31492
OTU_31619
OTU_31623
OTU_31967
OTU_32100
OTU_32231
OTU_32273
OTU_32285
OTU_32296
OTU_32302
OTU_32460
OTU_32783
OTU_32853
OTU_32867
OTU_32873
OTU_32874
OTU_32875
OTU_32879
OTU_32880
OTU_32906
OTU_32962
OTU_33003
OTU_33005
OTU_33007
OTU_33664
OTU_33800
OTU_33825
OTU_33830
OTU_33831
OTU_33941
OTU_34314
OTU_34322
OTU_34323
OTU_34808
OTU_34811
OTU_35247
OTU_35277
OTU_35303
OTU_35304
OTU_35307
OTU_35318
OTU_35368
OTU_35370
OTU_35371
OTU_35382
OTU_35466
OTU_35482
OTU_35518
OTU_35528
OTU_35529
OTU_35539
OTU_35542
OTU_35568
OTU_35569
OTU_35571
OTU_35572
OTU_35573
OTU_35581
OTU_35600
OTU_35615
OTU_35690
OTU_35702
OTU_35710
OTU_35798
OTU_35823
OTU_35826
OTU_35872
OTU_35984
OTU_36760
OTU_36855
OTU_36992
OTU_37341
OTU_37449
OTU_37603
OTU_37632
OTU_37652
OTU_37662
OTU_37671
OTU_37673
OTU_37688
OTU_37717
OTU_37752
OTU_37769
OTU_37770
OTU_37780
OTU_37834
OTU_37855
OTU_37899
OTU_37925
OTU_37937
OTU_37938
OTU_37944
OTU_37961
OTU_37962
OTU_37980
OTU_37984
OTU_37995
OTU_38081
OTU_38102
OTU_38109
OTU_38124
OTU_38182
OTU_38199
OTU_38210
OTU_38224
OTU_38278
OTU_38378
OTU_38382
OTU_38387
OTU_38644
OTU_38734
OTU_38911
OTU_38923
OTU_38939
OTU_38940
OTU_39325
OTU_39328
OTU_39332
OTU_39335
OTU_39424
OTU_39447
OTU_39448
OTU_39457
OTU_39514
OTU_39515
OTU_39516
OTU_39554
OTU_40262
OTU_40363
OTU_40365
OTU_40367
OTU_40369
OTU_40371
OTU_40376
OTU_40499
OTU_41094
OTU_41142
OTU_41468
OTU_41609
OTU_41613
OTU_41630
OTU_41656
OTU_41666
OTU_41680
OTU_41696
OTU_41726
OTU_41763
OTU_41779
OTU_41785
OTU_41816
OTU_41838
OTU_41850
OTU_41885
OTU_41908
OTU_41913
OTU_41950
OTU_42064
OTU_42184
OTU_42186
OTU_42270
OTU_42583
OTU_43106
OTU_43135
OTU_43235
OTU_43343
OTU_43598
OTU_44014
OTU_44081
OTU_44102
OTU_44128
OTU_44129
OTU_44156
OTU_44176
OTU_44178
OTU_44220
OTU_44242
OTU_44276
OTU_44307
OTU_44309
OTU_44325
OTU_44334
OTU_44376
OTU_44392
OTU_44452
OTU_44537
OTU_44539
OTU_44540
OTU_44607
OTU_44647
OTU_44659
OTU_44735
OTU_44737
OTU_44738
OTU_44741
OTU_44806
OTU_44839
OTU_44883
OTU_44968
OTU_45217
OTU_45251
OTU_45374
OTU_45411
OTU_45589
OTU_45939
OTU_46067
OTU_46696
OTU_46757
OTU_46842
OTU_46843
OTU_46851
OTU_47230
OTU_47589
OTU_47594
OTU_48102
OTU_48116
OTU_48117
OTU_48121
OTU_48138
OTU_48160
OTU_48171
OTU_48173
OTU_48249
OTU_48261
OTU_48294
OTU_48321
OTU_48329
OTU_48338
OTU_48353
OTU_48356
OTU_48368
OTU_48382
OTU_48385
OTU_48393
OTU_48428
OTU_48462
OTU_48591
OTU_48640
OTU_48697
OTU_48865
OTU_48939
OTU_48962
OTU_48963
OTU_48966
OTU_48983
OTU_49696
OTU_49726
OTU_50003
OTU_50047
OTU_50477
OTU_50632
OTU_50673
OTU_50679
OTU_50752
OTU_50759
OTU_50763
OTU_50804
OTU_50805
OTU_50852
OTU_50853
OTU_50889
OTU_50890
OTU_50897
OTU_50909
OTU_50910
OTU_50911
OTU_51036
OTU_51038
OTU_51055
OTU_51149
OTU_51195
OTU_51284
OTU_51293
OTU_51333
OTU_51363
OTU_51397
OTU_51463
OTU_51493
OTU_51495
OTU_51514
OTU_51538
OTU_51545
OTU_51546
OTU_51547
OTU_51549
OTU_51550
OTU_51598
OTU_51605
OTU_51897
OTU_52328
OTU_52333
OTU_52338
OTU_52448
OTU_52453
OTU_52479
OTU_52662
OTU_53097
OTU_53129
OTU_53142
OTU_53156
OTU_53157
OTU_53159
OTU_53202
OTU_53218
OTU_53243
OTU_53323
OTU_53332
OTU_54091
OTU_54149
OTU_54252
OTU_55547
OTU_55840
OTU_55873
OTU_55979
OTU_55982
OTU_55983
OTU_55986
OTU_56053
OTU_56056
OTU_56068
OTU_56075
OTU_56078
OTU_56079
OTU_56090
OTU_56116
OTU_56155
OTU_56169
OTU_56174
OTU_56213
OTU_56216
OTU_56222
OTU_56275
OTU_56291
OTU_56315
OTU_56339
OTU_56341
OTU_56346
OTU_56373
OTU_56395
OTU_56410
OTU_56432
OTU_56601
OTU_56618
OTU_56662
OTU_56681
OTU_56696
OTU_56824
OTU_56831
OTU_56847
OTU_56854
OTU_56859
OTU_56861
OTU_56866
OTU_56867
OTU_56871
OTU_56980
OTU_57042
OTU_57051
OTU_57059
OTU_57061
OTU_57092
OTU_57156
OTU_57165
OTU_57272
OTU_57534
OTU_57849
OTU_58249
OTU_58312
OTU_58420
OTU_58531
OTU_58624
OTU_58640
OTU_58882
OTU_58919
OTU_58937
OTU_58992
OTU_59008
OTU_59009
OTU_59022
OTU_59083
OTU_59104
OTU_59109
OTU_59275
OTU_59409
OTU_59455
OTU_59460
OTU_59531
OTU_59560
OTU_59689
OTU_59945
OTU_60179
OTU_60180
OTU_60224
OTU_60227
OTU_60292
OTU_60312
OTU_60314
OTU_60316
OTU_60322
OTU_60781
OTU_60782
OTU_60784
OTU_60838
OTU_60841
OTU_60851
OTU_60865
OTU_61439
OTU_61489
OTU_61550
OTU_61837
OTU_62156
OTU_62179
OTU_62670
OTU_62707
OTU_62734
OTU_62735
OTU_62736
OTU_62781
OTU_62786
OTU_62798
OTU_62803
OTU_62832
OTU_62858
OTU_62917
OTU_62920
OTU_62925
OTU_62987
OTU_63052
OTU_63061
OTU_63076
OTU_63127
OTU_63129
OTU_63193
OTU_63257
OTU_63278
OTU_63284
OTU_63449
OTU_63509
OTU_63516
OTU_63527
OTU_63539
OTU_63559
OTU_63561
OTU_63580
OTU_63665
OTU_63787
OTU_63892
OTU_63900
OTU_64244
OTU_64299
OTU_64641
OTU_64642
OTU_64663
OTU_64791
OTU_64828
OTU_64931
OTU_64981
OTU_65024
OTU_65025
OTU_65043
OTU_65045
OTU_65115
OTU_65398
OTU_65538
OTU_65601
OTU_65606
OTU_65611
OTU_65631
OTU_65693
OTU_65694
OTU_65695
OTU_65711
OTU_65712
OTU_65713
OTU_65732
OTU_65743
OTU_65747
OTU_65788
OTU_65798
OTU_65810
OTU_65831
OTU_65851
OTU_65909
OTU_65915
OTU_65933
OTU_65935
OTU_65936
OTU_65975
OTU_65986
OTU_66001
OTU_66007
OTU_66008
OTU_66009
OTU_66011
OTU_66032
OTU_66052
OTU_66061
OTU_66092
OTU_66161
OTU_66179
OTU_66288
OTU_66299
OTU_66342
OTU_66349
OTU_66396
OTU_66403
OTU_66502
OTU_66571
OTU_66583
OTU_66585
OTU_66610
OTU_66626
OTU_66656
OTU_66688
OTU_66710
OTU_66711
OTU_66784
OTU_66790
OTU_66792
OTU_66827
OTU_66960
OTU_66983
OTU_67030
OTU_67180
OTU_67225
OTU_67356
OTU_67447
OTU_67452
OTU_67484
OTU_67603
OTU_67609
OTU_67619
OTU_67655
OTU_67700
OTU_67715
OTU_67718
OTU_68103
OTU_68123
OTU_68131
OTU_68134
OTU_68135
OTU_68138
OTU_68147
OTU_68152
OTU_68242
OTU_68991
OTU_69016
OTU_69017
OTU_69018
OTU_69060
OTU_69655
OTU_69696
OTU_69762
OTU_69951
OTU_70297
OTU_70359
OTU_70383
OTU_70385
OTU_70390
OTU_70398
OTU_70404
OTU_70414
OTU_70415
OTU_70416
OTU_70426
OTU_70462
OTU_70477
OTU_70506
OTU_70518
OTU_70523
OTU_70535
OTU_70574
OTU_70581
OTU_70593
OTU_70594
OTU_70598
OTU_70621
OTU_70634
OTU_70660
OTU_70675
OTU_70676
OTU_70679
OTU_70680
OTU_70687
OTU_70709
OTU_70712
OTU_70724
OTU_70726
OTU_70760
OTU_70767
OTU_70773
OTU_70780
OTU_70792
OTU_70821
OTU_70874
OTU_70876
OTU_70896
OTU_70897
OTU_70921
OTU_70928
OTU_70935
OTU_70943
OTU_70947
OTU_70971
OTU_70982
OTU_70986
OTU_71002
OTU_71012
OTU_71105
OTU_71173
OTU_71265
OTU_71359
OTU_71443
OTU_71446
OTU_71472
OTU_71536
OTU_71544
OTU_71595
OTU_71617
OTU_71675
OTU_71694
OTU_71727
OTU_71729
OTU_71808
OTU_71878
OTU_71904
OTU_71905
OTU_71930
OTU_72011
OTU_72061
OTU_72106
OTU_72193
OTU_72736
OTU_72769
OTU_72815
OTU_72831
OTU_73050
OTU_73076
OTU_73080
OTU_73162
OTU_73179
OTU_73183
OTU_73215
OTU_73269
OTU_73278
OTU_73324
OTU_73329
OTU_73399
OTU_73421
OTU_73840
OTU_73841
OTU_73843
OTU_73907
OTU_73913
OTU_73989
OTU_74049
OTU_74063
OTU_74138
OTU_74157
OTU_74160
OTU_74163
OTU_74173
OTU_74216
OTU_74247
OTU_74256
OTU_74289
OTU_74311
OTU_74329
OTU_74338
OTU_74339
OTU_74340
OTU_74344
OTU_74394
OTU_74396
OTU_74416
OTU_74417
OTU_74429
OTU_74438
OTU_74440
OTU_74500
OTU_74501
OTU_74508
OTU_74551
OTU_74554
OTU_74557
OTU_74587
OTU_74590
OTU_74594
OTU_74658
OTU_74659
OTU_74660
OTU_74661
OTU_74687
OTU_74688
OTU_74689
OTU_74690
OTU_74691
OTU_74703
OTU_74717
OTU_74797
OTU_74802
OTU_74822
OTU_74850
OTU_74851
OTU_74852
OTU_74853
OTU_74854
OTU_74874
OTU_74889
OTU_74895
OTU_74935
OTU_74957
OTU_74985
OTU_75051
OTU_75146
OTU_75318
OTU_75426
OTU_75432
OTU_75437
OTU_75683
OTU_75715
OTU_75768
OTU_75837
OTU_75852
OTU_75853
OTU_75860
OTU_75863
OTU_75875
OTU_75879
OTU_75884
OTU_75986
OTU_75991
OTU_76027
OTU_76210
OTU_76531
OTU_76540
OTU_76581
OTU_76639
OTU_76640
OTU_76642
OTU_76931
OTU_77014
OTU_77249
OTU_77298
OTU_77301
OTU_77306
OTU_77477
OTU_77841
OTU_78071
OTU_78250
OTU_78252
OTU_78264
OTU_78270
OTU_78274
OTU_78281
OTU_78293
OTU_78385
OTU_78530
OTU_78584
OTU_78918
OTU_79056
OTU_79061
OTU_79068
OTU_79094
OTU_79095
OTU_79097
OTU_79107
OTU_79111
OTU_79113
OTU_79124
OTU_79125
OTU_79126
OTU_79134
OTU_79144
OTU_79178
OTU_79229
OTU_79236
OTU_79241
OTU_79250
OTU_79253
OTU_79271
OTU_79279
OTU_79288
OTU_79306
OTU_79309
OTU_79323
OTU_79341
OTU_79371
OTU_79380
OTU_79389
OTU_79400
OTU_79427
OTU_79435
OTU_79464
OTU_79478
OTU_79479
OTU_79481
OTU_79543
OTU_79552
OTU_79583
OTU_79595
OTU_79609
OTU_79621
OTU_79629
OTU_79648
OTU_79667
OTU_79675
OTU_79676
OTU_79677
OTU_79726
OTU_79730
OTU_79731
OTU_79733
OTU_79735
OTU_79736
OTU_79762
OTU_79779
OTU_79782
OTU_79810
OTU_79862
OTU_79900
OTU_79908
OTU_79911
OTU_79920
OTU_79952
OTU_79977
OTU_79978
OTU_80003
OTU_80020
OTU_80050
OTU_80094
OTU_80095
OTU_80145
OTU_80331
OTU_80332
OTU_80335
OTU_80372
OTU_80379
OTU_80421
OTU_80433
OTU_80547
OTU_80550
OTU_80559
OTU_80566
OTU_80577
OTU_80667
OTU_80912
OTU_80917
OTU_80921
OTU_80922
OTU_80923
OTU_81056
OTU_81087
OTU_81096
OTU_81101
OTU_81161
OTU_81235
OTU_81241
OTU_81274
OTU_81295
OTU_81303
OTU_81918
OTU_82023
OTU_82075
OTU_82105
OTU_82356
OTU_82386
OTU_82496
OTU_82501
OTU_82879
OTU_83022
OTU_83117
OTU_83133
OTU_83202
OTU_83215
OTU_83236
OTU_83238
OTU_83240
OTU_83245
OTU_83263
OTU_83264
OTU_83276
OTU_83319
OTU_83327
OTU_83428
OTU_83458
OTU_83465
OTU_83479
OTU_83517
OTU_83568
OTU_83610
OTU_83769
OTU_83869
OTU_83874
OTU_84048
OTU_84057
OTU_84063
OTU_84110
OTU_84124
OTU_84147
OTU_84184
OTU_84265
OTU_84327
OTU_84470
OTU_84472
OTU_84518
OTU_84577
OTU_84656
OTU_84665
OTU_84670
OTU_84679
OTU_84752
OTU_85113
OTU_85129
OTU_85130
OTU_85135
OTU_85210
OTU_85235
OTU_85363
OTU_85612
OTU_85616
OTU_85829
OTU_85867
OTU_86309
OTU_86319
OTU_86378
OTU_86454
OTU_86464
OTU_86518
OTU_86707
OTU_86708
OTU_86994
OTU_87002
OTU_87005
OTU_87015
OTU_87017
OTU_87139
OTU_87175
OTU_87651
OTU_87732
OTU_87747
OTU_87802
OTU_87803
OTU_87805
OTU_87818
OTU_87826
OTU_87840
OTU_87844
OTU_87924
OTU_87926
OTU_87929
OTU_87944
OTU_87960
OTU_87982
OTU_88000
OTU_88001
OTU_88004
OTU_88032
OTU_88039
OTU_88042
OTU_88080
OTU_88092
OTU_88129
OTU_88215
OTU_88224
OTU_88255
OTU_88274
OTU_88278
OTU_88293
OTU_88317
OTU_88337
OTU_88343
OTU_88355
OTU_88356
OTU_88365
OTU_88382
OTU_88386
OTU_88395
OTU_88400
OTU_88403
OTU_88408
OTU_88409
OTU_88414
OTU_88425
OTU_88468
OTU_88469
OTU_88490
OTU_88496
OTU_88513
OTU_88521
OTU_88523
OTU_88543
OTU_88556
OTU_88558
OTU_88564
OTU_88566
OTU_88597
OTU_88602
OTU_88607
OTU_88611
OTU_88614
OTU_88752
OTU_88799
OTU_88813
OTU_88895
OTU_88992
OTU_89090
OTU_89205
OTU_89216
OTU_89271
OTU_89311
OTU_89388
OTU_89391
OTU_89472
OTU_89482
OTU_89488
OTU_89497
OTU_89507
OTU_89519
OTU_89527
OTU_89529
OTU_89580
OTU_89588
OTU_89606
OTU_89625
OTU_89648
OTU_89691
OTU_89706
OTU_89732
OTU_89757
OTU_89758
OTU_89759
OTU_89777
OTU_89784
OTU_89859
OTU_89895
OTU_89905
OTU_89906
OTU_90097
OTU_90099
OTU_90101
OTU_90126
OTU_90282
OTU_90288
OTU_90297
OTU_90323
OTU_90741
OTU_90818
OTU_91074
OTU_91253
OTU_91279
OTU_91365
OTU_91380
OTU_91390
OTU_91440
OTU_91531
OTU_91536
OTU_91545
OTU_92113
OTU_92134
OTU_92158
OTU_92165
OTU_92202
OTU_92229
OTU_92263
OTU_92274
OTU_92282
OTU_92300
OTU_92349
OTU_92395
OTU_92397
OTU_92411
OTU_92435
OTU_92527
OTU_92567
OTU_92592
OTU_92600
OTU_92603
OTU_92604
OTU_92625
OTU_92629
OTU_92691
OTU_92737
OTU_92739
OTU_92768
OTU_92794
OTU_92840
OTU_92912
OTU_92925
OTU_92926
OTU_92942
OTU_92954
OTU_92961
OTU_92977
OTU_92982
OTU_92984
OTU_93025
OTU_93035
OTU_93061
OTU_93085
OTU_93142
OTU_93193
OTU_93194
OTU_93200
OTU_93268
OTU_93333
OTU_93352
OTU_93393
OTU_93460
OTU_93503
OTU_93516
OTU_93519
OTU_93534
OTU_93688
OTU_93692
OTU_93718
OTU_93740
OTU_93773
OTU_93816
OTU_93817
OTU_93838
OTU_93856
OTU_93859
OTU_93874
OTU_93880
OTU_93889
OTU_93891
OTU_93938
OTU_94125
OTU_94149
OTU_94187
OTU_94273
OTU_94308
OTU_94338
OTU_94339
OTU_94367
OTU_94462
OTU_94539
OTU_94572
OTU_94660
OTU_94662
OTU_94717
OTU_94994
OTU_95007
OTU_95053
OTU_95157
OTU_95183
OTU_95192
OTU_95224
OTU_95466
OTU_95467
OTU_95469
OTU_95596
OTU_95633
OTU_95635
OTU_95647
OTU_95700
OTU_95702
OTU_95715
OTU_95753
OTU_96251
OTU_96300
OTU_96921
OTU_96930
OTU_96941
OTU_96964
OTU_96986
OTU_97014
OTU_97015
OTU_97030
OTU_97078
OTU_97621
OTU_97710
OTU_97730
OTU_97751
OTU_97752
OTU_97754
OTU_97779
OTU_97832
OTU_97927
OTU_97953
OTU_97971
OTU_97975
OTU_98002
OTU_98022
OTU_98070
OTU_98186
OTU_98224
OTU_98281
OTU_98312
OTU_98315
OTU_98336
OTU_98378
OTU_98406
OTU_98413
OTU_98484
OTU_98554
OTU_98592
OTU_98598
OTU_98632
OTU_98636
OTU_98665
OTU_98713
OTU_98723
OTU_98732
OTU_98771
OTU_98817
OTU_98825
OTU_98841
OTU_98862
OTU_98865
OTU_98872
OTU_98889
OTU_98895
OTU_98896
OTU_98898
OTU_98911
OTU_98937
OTU_98960
OTU_98967
OTU_98980
OTU_99038
OTU_99061
OTU_99126
OTU_99193
OTU_99463
OTU_99521
OTU_99576
OTU_99613
OTU_99615
OTU_99712
OTU_99744
OTU_99841
OTU_99966
OTU_100009
OTU_100112
OTU_100260
OTU_100309
OTU_100313
OTU_100314
OTU_100530
OTU_100540
OTU_100577
OTU_100590
OTU_100605
OTU_100702
OTU_100793
OTU_100837
OTU_100840
OTU_100851
OTU_100928
OTU_101038
OTU_101045
OTU_101048
OTU_101049
OTU_101056
OTU_101233
OTU_101272
OTU_101894
OTU_101898
OTU_102117
OTU_102231
OTU_102235
OTU_102414
OTU_102993
OTU_102994
OTU_103018
OTU_103043
OTU_103162
OTU_103180
OTU_103309
OTU_103319
OTU_103363
OTU_103430
OTU_103485
OTU_103499
OTU_103515
OTU_103549
OTU_103670
OTU_103673
OTU_103701
OTU_103734
OTU_103822
OTU_103846
OTU_103911
OTU_103922
OTU_103983
OTU_104039
OTU_104043
OTU_104046
OTU_104082
OTU_104087
OTU_104255
OTU_104277
OTU_104325
OTU_104395
OTU_104426
OTU_104436
OTU_104458
OTU_104869
OTU_104874
OTU_105068
OTU_105359
OTU_105413
OTU_105414
OTU_105433
OTU_105464
OTU_105481
OTU_105736
OTU_105738
OTU_105739
OTU_105754
OTU_105846
OTU_106008
OTU_106280
OTU_106290
OTU_106731
OTU_106806
OTU_106813
OTU_106819
OTU_106848
OTU_106858
OTU_106860
OTU_106868
OTU_106870
OTU_106883
OTU_106907
OTU_107052
OTU_107063
OTU_107064
OTU_107075
OTU_107086
OTU_107087
OTU_107092
OTU_107095
OTU_107115
OTU_107295
OTU_107352
OTU_107362
OTU_107391
OTU_107453
OTU_107456
OTU_107477
OTU_107479
OTU_107491
OTU_107500
OTU_107504
OTU_107534
OTU_107539
OTU_107540
OTU_107542
OTU_107547
OTU_107550
OTU_107612
OTU_107627
OTU_107692
OTU_107693
OTU_107766
OTU_107953
OTU_108050
OTU_108090
OTU_108107
OTU_108192
OTU_108398
OTU_108406
OTU_108603
OTU_108650
OTU_108660
OTU_108793
OTU_108888
OTU_108924
OTU_108947
OTU_109104
OTU_109106
OTU_109365
OTU_109633
OTU_109839
OTU_109866
OTU_109957
OTU_110239
OTU_110247
OTU_110332
OTU_110351
OTU_110393
OTU_110409
OTU_110458
OTU_110582
OTU_110664
OTU_110850
OTU_111121
OTU_111384
OTU_111404
OTU_111496
OTU_111502
OTU_111508
OTU_111512
OTU_111524
OTU_111588
OTU_111589
OTU_111610
OTU_111675
OTU_111797
OTU_111811
OTU_111931
OTU_111933
OTU_111963
OTU_112059
OTU_112073
OTU_112075
OTU_112120
OTU_112256
OTU_112408
OTU_112455
[truncated: 1,625 more rows]
